# Supplementary material for: A Portable Smartphone-Based 3D-Printed Biosensing Platform for Kidney Function Biomarker Quantification
Source: Biosensors (Basel). 2025 Mar 18;15(3):192. doi: 10.3390/bios15030192 (PMC11939896; doi:10.3390/bios15030192)
Supplement: Supplementary file 1 [file biosensors-15-00192-s001.zip]

Archive with 1 entries (1 files):
- biosensors-3406233-supplementary.pdf
